# Supplementary material for: In Vitro Differential Virucidal Efficacy of Alcohol-Based Disinfectants Against Human Norovirus and Its Surrogates
Source: Microorganisms. 2025 Feb 8;13(2):368. doi: 10.3390/microorganisms13020368 (PMC11858694; doi:10.3390/microorganisms13020368)
Supplement: Supplementary file 1 [file microorganisms-13-00368-s001.zip]

Archive with 1 entries (1 files):
- microorganisms-3397834-supplementary.pdf
